# Supplementary material for: Mechanical equipment fault diagnosis method based on improved deep residual shrinkage network
Source: PLoS One. 2024 Oct 28;19(10):e0307672. doi: 10.1371/journal.pone.0307672 (PMC11516171; doi:10.1371/journal.pone.0307672)
Supplement: S1 Data — (ZIP) [file pone.0307672.s001.zip]

Archive with 45 entries (40 files):
- data/
- data/0HP/
- data/0HP/12k_Drive_End_B007_0_118.mat
- data/0HP/12k_Drive_End_B014_0_185.mat
- data/0HP/12k_Drive_End_B021_0_222.mat
- data/0HP/12k_Drive_End_IR007_0_105.mat
- data/0HP/12k_Drive_End_IR014_0_169.mat
- data/0HP/12k_Drive_End_IR021_0_209.mat
- data/0HP/12k_Drive_End_OR007@6_0_130.mat
- data/0HP/12k_Drive_End_OR014@6_0_197.mat
- data/0HP/12k_Drive_End_OR021@6_0_234.mat
- data/0HP/normal_0_97.mat
- data/1HP/
- data/1HP/12k_Drive_End_B007_1_119.mat
- data/1HP/12k_Drive_End_B014_1_186.mat
- data/1HP/12k_Drive_End_B021_1_223.mat
- data/1HP/12k_Drive_End_IR007_1_106.mat
- data/1HP/12k_Drive_End_IR014_1_170.mat
- data/1HP/12k_Drive_End_IR021_1_210.mat
- data/1HP/12k_Drive_End_OR007@6_1_131.mat
- data/1HP/12k_Drive_End_OR014@6_1_198.mat
- data/1HP/12k_Drive_End_OR021@6_1_235.mat
- data/1HP/normal_1_98.mat
- data/2HP/
- data/2HP/12k_Drive_End_B007_2_120.mat
- data/2HP/12k_Drive_End_B014_2_187.mat
- data/2HP/12k_Drive_End_B021_2_224.mat
- data/2HP/12k_Drive_End_IR007_2_107.mat
- data/2HP/12k_Drive_End_IR014_2_171.mat
- data/2HP/12k_Drive_End_IR021_2_211.mat
- data/2HP/12k_Drive_End_OR007@6_2_132.mat
- data/2HP/12k_Drive_End_OR014@6_2_199.mat
- data/2HP/12k_Drive_End_OR021@6_2_236.mat
- data/2HP/normal_2_99.mat
- data/3HP/
- data/3HP/12k_Drive_End_B007_3_121.mat
- data/3HP/12k_Drive_End_B014_3_188.mat
- data/3HP/12k_Drive_End_B021_3_225.mat
- data/3HP/12k_Drive_End_IR007_3_108.mat
- data/3HP/12k_Drive_End_IR014_3_172.mat
- data/3HP/12k_Drive_End_IR021_3_212.mat
- data/3HP/12k_Drive_End_OR007@6_3_133.mat
- data/3HP/12k_Drive_End_OR014@6_3_200.mat
- data/3HP/12k_Drive_End_OR021@6_3_237.mat
- data/3HP/normal_3_100.mat
